# Supplementary material for: Analysis of Costs per Responder in US Adults with Paroxysmal Nocturnal Hemoglobinuria with a Suboptimal Response to Prior Eculizumab Treatment
Source: Hematol Rep. 2023 Oct 13;15(4):578–91. doi: 10.3390/hematolrep15040060 (PMC10594490; doi:10.3390/hematolrep15040060)
Supplement: Supplementary file 1 [file hematolrep-15-00060-s001.zip]

Archive with 1 entries (1 files):
- hematolrep-2494404-supplementary.pdf
